# Supplementary material for: The mediating role of emotional intelligence on nursing students’ coping strategies and anxiety during the COVID-19 pandemic
Source: PLoS One. 2024 Apr 9;19(4):e0300057. doi: 10.1371/journal.pone.0300057 (PMC11003628; doi:10.1371/journal.pone.0300057)
Supplement: S1 Data — (XLS) [file pone.0300057.s001.xls]

## Sheet: Minimal data set
Age	Gender	Academicyear	Palceofresidency	Isthefinancialstatusstable	HaveyouinfectedbyCOVID19	HasanyofyourfamilyrelativesoracquaintancesbeeninfectedwiththeCor	Areyouafraidofinfectionwithcoronavirusasaresultofreturningtotheu	Howwouldyourateyourcommitmenttowearamaskglovesandhandwashingduri	HowdidyouchoosetheNursingspecializationtostudy	Feelingnervousanxiousoronedge	Notbeingabletostoporcontrolworrying	Worryingtoomuchaboutdifferentthings	Troublerelaxing	Beingsorestlessthatitshardtositstill	Becomingeasilyannoyedorirritable	Feelingafraidasifsomethingawfulmighthappen	GAD7totalscore	GAD7categories	howdifficulthavetheseproblemsmadeittodoworktakecareofthingsathom	Expressingmyemotionswithwordsisnotaproblemforme	Ioftenfinditdifficulttoseethingsfromanotherperson’sviewpoint	OnthewholeI’mahighlymotivatedperson	Iusuallyfinditdifficulttoregulatemyemotions	Igenerallydon’tfindlifeenjoyable	Icandealeffectivelywithpeople	Itendtochangemymindfrequently	ManytimesIcan’tfigureoutwhatemotionImfeeling	IfeelthatIhaveanumberofgoodqualities	Ioftenfinditdifficulttostandupformyrights	I’musuallyabletoinfluencethewayotherpeoplefeel	OnthewholeIhaveagloomyperspectiveonmostthings	ThoseclosetomeoftencomplainthatIdon’ttreatthemright	Ioftenfinditdifficulttoadjustmylifeaccordingtothecircumstances	OnthewholeI’mabletodealwithstress	Ioftenfinditdifficulttoshowmyaffectiontothoseclosetome	I’mnormallyableto“getintosomeone’sshoes”andexperiencethe	Inormallyfinditdifficulttokeepmyselfmotivated	I’musuallyabletofindwaystocontrolmyemotionswhenIwantto	OnthewholeI’mpleasedwithmylife	Iwoulddescribemyselfasagoodnegotiator	ItendtogetinvolvedinthingsIlaterwishIcouldgetoutof	Ioftenpauseandthinkaboutmyfeelings	IbelieveI’mfullofpersonalstrengths	Itendto“backdown”evenifIknowI’mright	Idon’tseemtohaveanypoweratalloverotherpeople’sfeelings	Igenerallybelievethatthingswillworkoutfineinmylife	Ifinditdifficulttobondwellevenwiththoseclosetome	GenerallyI’mabletoadapttonewenvironments	Othersadmiremeforbeingrelaxed
20	2	3	1	1	2	2	1	1	1	1	1	1	1	0	1	1	6	2	2	1	5	5	1	1	4	3	3	6	6	3	3	4	5	4	1	6	4	4	3	3	1	4	5	7	4	5	1	1	5
20	1	2	2	1	2	2	1	1	1	3	3	2	0	1	3	1	13	3	3	4	2	4	6	1	6	5	5	6	5	5	4	2	2	6	1	3	2	2	1	3	5	2	6	4	5	3	5	6	6
20	2	2	3	1	2	2	1	1	1	1	0	1	1	0	0	1	4	1	2	3	5	2	7	3	5	5	5	2	7	7	3	7	1	7	7	1	5	5	7	3	4	3	3	5	1	6	7	7	7
21	1	3	3	1	2	2	1	1	1	0	0	0	0	0	0	0	0	1	1	7	1	7	1	1	7	1	1	7	1	7	1	1	1	7	1	7	1	7	7	7	1	7	7	1	1	7	1	7	7
22	1	4	2	1	2	1	2	1	1	0	0	0	0	0	0	0	0	1	1	3	2	5	3	4	4	3	5	6	7	5	6	7	6	4	4	4	5	4	6	6	3	4	6	7	5	3	4	5	3
18	2	1	1	1	2	2	2	1	1	2	1	1	1	0	2	1	8	2	1	7	7	7	1	4	3	1	1	7	7	3	1	7	5	7	5	7	1	7	7	7	1	7	7	1	1	7	1	7	7
22	2	3	1	1	2	2	2	1	1	1	0	0	1	0	1	0	3	1	2	6	6	4	6	3	5	6	6	5	7	4	4	6	6	6	6	4	3	6	4	4	2	3	6	7	3	5	6	6	5
20	2	3	1	1	2	2	2	1	1	1	3	3	2	2	3	3	17	4	2	5	4	7	3	3	5	3	3	6	3	6	3	2	3	6	4	3	2	6	5	5	3	6	4	2	4	6	4	6	5
20	1	2	2	1	2	2	2	1	1	1	1	3	2	3	1	1	12	3	2	4	2	4	5	5	7	1	4	6	3	7	6	6	5	5	4	5	5	4	4	5	3	5	3	4	6	4	5	4	4
19	2	2	2	1	2	2	2	1	1	3	1	3	3	2	3	3	18	4	2	7	1	7	1	4	7	1	1	7	7	7	4	4	1	2	1	7	1	5	4	4	3	4	5	5	3	3	5	7	6
20	2	2	2	1	2	2	2	1	1	3	3	3	3	3	3	3	21	4	4	1	3	7	1	4	7	4	1	7	1	7	4	1	1	7	1	7	1	4	7	7	1	7	7	4	4	4	4	4	4
21	2	3	2	1	2	2	2	1	1	1	2	2	0	0	3	2	10	3	2	2	1	4	1	1	7	1	2	7	1	7	1	7	1	3	7	5	2	5	1	1	3	7	4	2	4	7	3	6	7
20	2	2	3	1	2	2	2	1	1	1	0	0	1	0	2	0	4	1	2	1	1	4	4	7	3	2	3	2	3	3	6	2	7	6	2	5	2	4	5	2	6	4	1	7	6	4	3	5	4
20	1	2	1	2	2	2	2	1	1	3	2	3	3	0	3	0	14	3	2	7	7	4	6	1	6	4	5	5	5	6	1	5	6	5	6	5	2	7	3	5	4	1	4	4	5	4	4	6	5
20	2	2	1	2	2	2	2	1	1	2	2	2	1	2	2	2	13	3	3	5	3	5	3	3	5	3	3	5	2	6	3	3	3	5	3	4	3	5	4	4	4	5	4	3	3	5	3	5	5
20	1	2	2	2	2	2	2	1	1	1	1	1	1	2	2	2	10	3	2	5	6	6	5	4	5	2	4	7	6	6	5	4	6	6	6	6	4	3	5	5	6	2	7	6	6	5	5	6	7
21	2	3	2	1	2	1	1	2	1	0	1	1	1	0	3	0	6	2	3	4	7	5	5	7	1	7	4	6	6	6	6	5	6	7	6	6	6	6	5	6	6	6	6	6	4	7	6	4	6
20	1	4	2	1	2	1	1	2	1	2	2	3	1	0	1	0	9	2	2	3	3	1	5	2	4	6	4	4	7	5	5	1	1	1	1	2	7	2	3	6	7	3	6	4	4	7	2	2	6
19	2	1	3	1	2	1	1	2	1	1	2	2	1	1	2	2	11	3	2	1	2	5	4	4	5	3	3	4	5	7	2	7	3	2	6	7	6	1	5	2	2	5	4	2	2	6	7	3	1
22	2	3	3	1	2	1	1	2	1	1	0	0	1	1	1	1	5	2	2	5	4	5	2	4	4	4	3	6	1	7	2	5	5	5	7	5	3	6	5	4	3	4	5	7	6	4	6	4	6
21	2	2	1	1	1	2	1	2	1	3	3	3	1	3	3	3	19	4	4	7	2	1	7	6	2	6	1	2	3	3	1	4	1	4	4	5	4	4	3	4	4	3	2	5	4	4	5	4	4
20	1	1	1	1	2	2	1	2	1	1	1	1	1	0	1	1	6	2	2	6	1	5	4	6	5	4	5	6	4	4	4	4	5	5	4	4	5	2	4	2	3	3	5	6	4	5	5	5	4
20	2	1	1	1	2	2	1	2	1	1	1	1	2	1	2	3	11	3	2	7	7	7	1	7	7	1	1	4	7	7	7	7	7	7	7	7	2	7	5	4	4	1	5	6	6	7	7	7	4
19	1	2	1	1	2	2	1	2	1	1	1	1	0	0	0	1	4	1	1	7	6	5	1	6	7	3	3	6	6	5	5	6	6	6	7	4	3	2	7	6	4	5	7	7	7	6	7	6	6
21	2	2	1	1	2	2	1	2	1	3	3	3	3	2	3	3	20	4	2	1	4	3	1	6	4	3	2	6	3	5	2	3	2	6	2	6	5	4	4	5	3	6	7	1	7	5	4	7	5
20	2	2	1	1	2	2	1	2	1	1	1	2	1	1	3	2	11	3	3	2	4	4	1	3	4	6	1	5	4	5	4	3	2	6	1	4	3	3	4	5	2	5	5	2	4	3	5	2	6
21	2	4	1	1	2	2	1	2	1	1	0	0	0	0	1	0	2	1	1	5	6	4	2	6	6	4	4	7	3	6	4	7	6	7	5	5	5	5	7	6	5	5	5	3	5	5	6	6	5
19	2	1	2	1	2	2	1	2	1	3	3	3	1	2	3	3	18	4	4	7	4	3	1	5	4	4	2	6	5	4	3	1	1	3	4	7	5	1	5	3	4	5	4	6	1	5	2	2	1
20	1	2	2	1	2	2	1	2	1	1	1	1	2	2	0	2	9	2	3	5	1	4	3	1	5	4	3	6	2	5	3	4	3	5	3	3	3	5	4	6	1	7	7	1	2	3	1	6	6
19	1	2	2	1	2	2	1	2	1	0	0	1	0	0	0	0	1	1	1	7	3	5	3	6	5	5	3	5	6	5	3	3	5	5	6	6	2	6	7	7	2	6	6	6	2	6	6	6	5
20	2	2	2	1	2	2	1	2	1	3	3	3	3	2	3	3	20	4	2	6	1	7	3	3	4	1	1	6	5	7	2	4	2	4	3	7	1	4	6	6	2	5	5	2	2	6	4	4	4
21	2	2	2	1	2	2	1	2	1	0	0	0	0	0	1	1	2	1	1	3	4	6	5	6	4	5	4	6	5	4	7	7	6	6	6	6	6	6	6	5	6	4	5	6	5	7	4	4	6
21	2	2	2	1	2	2	1	2	1	1	1	1	3	2	1	1	10	3	1	6	5	5	2	5	4	6	5	6	3	5	6	6	3	3	5	6	3	4	4	5	5	4	6	5	4	5	5	6	6
20	2	3	2	1	2	2	1	2	1	1	0	0	1	0	1	0	3	1	2	6	4	7	2	7	6	6	4	7	3	5	6	7	5	5	7	6	3	5	5	5	7	4	6	6	1	7	6	4	7
22	2	4	2	1	2	2	1	2	1	2	2	1	1	1	1	1	9	2	2	5	7	7	1	7	6	7	3	7	7	7	3	7	7	6	7	7	7	5	5	7	4	7	7	1	7	7	7	7	7
19	2	1	3	1	2	2	1	2	1	1	1	1	1	1	0	1	6	2	2	5	4	7	1	7	7	3	3	5	4	4	4	5	4	4	4	4	2	5	3	4	3	5	5	3	4	4	4	5	5
19	2	1	3	1	2	2	1	2	1	3	3	3	2	0	3	1	15	4	2	5	2	6	5	6	4	4	1	7	6	3	4	3	2	7	4	5	5	6	6	5	4	5	7	7	6	6	4	4	3
19	2	1	3	1	2	2	1	2	1	1	1	1	1	1	1	1	7	2	2	5	6	5	6	6	5	5	3	4	5	3	5	6	5	5	6	3	3	6	4	3	3	3	3	3	4	5	4	4	3
19	2	1	3	1	2	2	1	2	1	0	0	0	0	0	0	0	0	1	1	2	5	5	2	2	5	5	5	5	4	6	4	3	3	5	4	4	3	5	6	6	2	6	5	3	3	5	2	5	4
21	1	2	3	1	2	2	1	2	1	1	1	1	1	0	1	1	6	2	1	2	2	4	2	4	5	2	4	5	2	4	4	6	4	4	6	3	4	3	4	5	6	2	4	6	5	5	6	2	2
20	2	2	3	1	2	2	1	2	1	2	1	1	2	1	2	2	11	3	1	6	5	6	2	4	4	3	3	6	3	4	3	6	4	5	6	5	3	5	6	5	3	5	5	4	3	5	5	4	6
19	2	2	3	1	2	2	1	2	1	3	1	3	3	1	3	3	17	4	3	2	7	6	1	2	3	1	1	6	4	6	1	6	7	6	2	6	3	6	2	4	3	5	6	5	6	7	2	7	7
20	2	2	3	1	2	2	1	2	1	3	3	2	1	2	3	2	16	4	3	1	7	4	4	7	2	7	2	7	7	5	2	6	7	7	4	5	4	4	5	5	3	4	5	7	7	2	6	2	2
21	1	4	3	1	2	2	1	2	1	1	1	2	0	1	2	1	8	2	2	4	6	6	6	6	4	4	3	6	6	4	4	6	5	4	5	3	5	6	4	4	4	5	4	7	4	4	4	4	4
21	1	4	3	1	2	2	1	2	1	2	2	1	1	0	0	1	7	2	2	3	7	4	3	6	5	5	4	6	5	4	7	6	4	4	1	7	1	6	5	2	5	2	3	2	1	6	4	4	7
21	2	4	3	1	2	2	1	2	1	1	0	1	1	1	1	1	6	2	2	3	4	4	1	6	4	1	1	7	1	5	2	3	5	7	1	4	3	4	5	5	2	6	5	2	3	5	1	2	7
23	2	4	3	1	2	2	1	2	1	2	1	2	3	1	1	1	11	3	3	2	2	3	1	1	4	5	5	7	1	4	4	4	2	4	4	4	1	5	5	7	4	3	7	1	3	5	2	4	5
20	1	1	1	2	2	2	1	2	1	1	3	1	0	0	2	3	10	3	4	6	4	5	1	1	5	6	5	4	4	6	3	7	3	4	2	2	2	6	1	3	1	5	3	1	5	1	7	1	6
20.5	2	4	1	2	2	2	1	2	1	1	3	3	1	2	3	2	15	4	3	3	6	7	2	4	7	7	6	7	5	7	7	7	7	7	7	7	7	7	7	7	5	2	5	4	4	7	6	7	7
18	2	1	2	2	2	2	1	2	1	3	2	1	2	0	3	1	12	3	3	3	3	7	4	5	6	2	2	6	2	5	5	5	4	5	6	4	5	4	6	6	3	4	6	3	5	5	3	5	7
21	2	3	2	2	2	2	1	2	1	1	1	3	3	1	3	1	13	3	2	4	4	3	2	6	2	3	3	5	6	4	4	6	4	5	6	5	4	4	2	4	4	3	4	7	5	5	5	4	1
20	2	3	2	2	2	2	1	2	1	2	1	1	1	1	3	2	11	3	2	6	3	5	2	1	4	1	1	6	3	3	1	4	2	6	2	4	2	5	2	2	5	4	5	3	1	5	3	6	6
21	2	2	3	2	2	2	1	2	1	1	1	1	1	1	1	1	7	2	2	6	4	3	4	5	5	4	4	4	2	6	2	5	4	3	3	7	2	6	5	6	4	4	6	5	3	7	3	7	5
20	2	2	1	1	2	1	2	2	1	1	1	1	2	1	0	1	7	2	2	1	5	4	7	3	5	7	2	4	3	1	3	7	5	5	4	6	4	5	4	4	3	5	4	3	3	4	4	5	5
20	2	2	1	2	2	1	2	2	1	1	1	1	1	0	1	0	5	2	2	1	3	6	4	6	4	6	6	6	2	5	7	7	5	7	4	4	4	7	7	6	5	7	5	1	4	7	1	7	5
21	2	2	2	2	2	1	2	2	1	1	0	1	1	1	1	1	6	2	2	5	2	3	1	1	5	1	6	7	2	6	3	4	2	4	7	4	3	3	3	5	1	4	6	1	2	5	6	6	7
20	1	3	2	2	2	1	2	2	1	3	2	2	3	1	1	1	13	3	2	5	6	5	5	2	6	5	1	7	2	4	4	3	2	5	5	7	5	3	3	5	2	6	4	3	5	4	5	3	4
20	2	1	1	1	2	2	2	2	1	3	3	1	3	3	3	1	17	4	2	5	3	2	3	1	5	4	2	6	7	5	3	5	5	4	5	1	5	3	5	4	7	6	7	4	2	5	2	4	3
20	2	1	1	1	2	2	2	2	1	1	1	3	1	0	3	1	10	3	2	3	2	7	1	6	7	1	1	7	3	4	6	7	5	5	1	6	2	6	7	7	1	7	7	3	3	5	2	5	5
19	2	1	1	1	2	2	2	2	1	0	1	0	1	1	1	1	5	2	2	5	3	6	4	7	4	4	4	5	5	4	6	7	7	2	7	4	6	5	5	5	5	3	4	4	3	5	4	3	6
20	1	2	1	1	2	2	2	2	1	1	1	0	0	0	0	0	2	1	1	5	5	6	4	6	6	4	4	7	7	5	6	7	6	6	6	5	4	5	6	6	4	4	6	6	3	6	7	6	5
20	2	2	1	1	2	2	2	2	1	3	2	3	1	1	3	2	15	4	2	7	2	6	3	5	6	5	3	7	3	6	4	6	3	7	1	7	3	7	5	6	2	5	5	7	7	5	7	1	5
20	2	2	1	1	2	2	2	2	1	0	0	1	1	1	1	1	5	2	2	6	4	6	2	5	5	3	5	7	6	6	5	3	4	6	7	5	4	7	6	6	4	3	7	4	5	7	7	7	7
20	2	2	1	1	2	2	2	2	1	0	0	0	1	1	0	2	4	1	2	5	4	7	5	3	7	3	1	4	4	7	4	2	6	7	6	4	6	6	5	6	3	5	3	5	3	5	3	3	4
20	2	2	1	1	2	2	2	2	1	0	0	0	1	0	2	0	3	1	1	7	2	6	1	5	4	6	6	5	7	7	6	3	3	5	2	5	3	4	6	6	4	7	6	6	3	5	2	5	7
22	2	2	1	1	2	2	2	2	1	3	1	3	3	1	1	1	13	3	3	5	2	7	1	4	6	1	1	7	1	3	4	4	1	7	7	4	1	2	4	2	5	3	4	2	3	3	1	4	3
20	2	2	1	1	2	2	2	2	1	2	1	2	1	1	1	1	9	2	2	7	4	4	3	4	4	4	4	4	7	4	4	3	3	4	4	3	5	4	4	3	5	4	4	4	5	3	5	3	3
19	2	2	1	1	2	2	2	2	1	1	1	1	1	1	1	1	7	2	2	5	6	6	3	5	6	5	3	6	7	5	4	6	3	5	3	6	6	7	6	6	3	7	7	5	6	5	5	6	5
20	1	3	1	1	2	2	2	2	1	3	1	1	1	1	3	1	11	3	2	4	4	4	4	4	4	4	3	4	4	5	4	3	4	4	4	4	3	5	5	5	3	5	5	3	4	4	4	5	5
21	1	3	1	1	2	2	2	2	1	1	1	1	1	1	1	1	7	2	2	3	4	4	4	4	4	4	2	7	3	6	6	4	3	3	3	3	5	2	5	4	5	3	4	4	3	6	1	2	2
20	2	3	1	1	2	2	2	2	1	2	1	1	3	0	2	1	10	3	2	2	6	4	4	4	5	6	2	5	5	2	6	6	6	6	2	7	4	6	5	4	3	5	4	5	3	6	2	6	6
22	2	3	1	1	2	2	2	2	1	1	1	1	1	0	0	1	5	2	2	5	4	4	2	3	5	4	4	5	4	5	4	4	4	4	4	4	3	6	5	5	3	4	7	4	3	4	6	7	5
24	1	4	1	1	2	2	2	2	1	2	2	2	0	2	3	2	13	3	2	2	6	5	2	5	6	5	4	6	3	4	5	6	6	6	6	6	5	5	5	5	4	5	6	2	5	6	6	5	3
22	1	4	1	1	2	2	2	2	1	0	0	0	0	0	0	0	0	1	1	5	6	6	6	7	7	7	6	5	6	4	7	7	7	7	5	6	6	6	6	6	6	5	6	7	2	7	7	7	5
20	2	4	1	1	2	2	2	2	1	0	0	1	0	1	1	1	4	1	1	7	1	7	4	7	6	2	2	6	2	7	7	6	7	6	7	5	7	6	6	6	1	6	6	6	6	7	7	6	5
20	2	4	1	1	2	2	2	2	1	2	0	0	0	0	1	0	3	1	1	6	3	5	6	7	6	4	3	7	5	7	3	7	3	6	6	6	5	6	5	3	4	5	6	4	5	4	7	6	6
23	2	4	1	1	2	2	2	2	1	1	1	1	1	0	2	0	6	2	1	6	1	5	4	3	5	4	3	7	5	4	5	5	5	4	3	5	5	4	5	5	4	3	5	4	3	6	4	5	6
19	2	1	2	1	2	2	2	2	1	2	2	0	0	2	1	0	7	2	3	3	6	7	1	7	6	4	5	7	7	6	4	6	6	7	4	5	7	5	6	7	6	1	7	7	6	6	6	7	5
19	2	1	2	1	2	2	2	2	1	1	2	1	1	1	2	1	9	2	2	1	6	6	1	6	7	2	2	6	3	6	3	5	4	3	3	7	5	2	5	2	2	6	2	2	6	6	3	4	6
19	2	1	2	1	2	2	2	2	1	0	0	0	0	0	0	0	0	1	1	4	7	6	3	7	7	1	1	7	7	4	5	6	5	5	5	3	7	5	6	5	3	2	6	7	4	5	7	4	2
23	2	1	2	1	2	2	2	2	1	1	0	0	0	0	2	0	3	1	2	2	2	4	4	6	6	3	2	7	4	4	3	5	6	6	5	4	2	7	6	2	6	6	5	3	3	7	2	3	5
19	1	2	2	1	2	2	2	2	1	1	0	0	2	1	2	2	8	2	3	4	4	4	4	5	4	3	4	4	5	2	5	5	5	3	6	3	6	3	3	3	5	2	4	5	6	2	5	5	5
20	1	2	2	1	2	2	2	2	1	1	1	1	1	1	3	3	11	3	1	2	6	4	6	3	2	4	6	6	6	5	2	2	2	5	5	2	2	2	5	1	3	2	6	5	2	2	6	7	2
20	1	2	2	1	2	2	2	2	1	1	1	1	0	1	0	1	5	2	3	6	6	4	6	5	6	3	4	6	4	6	3	7	5	3	6	5	4	5	6	6	5	6	6	2	4	4	7	5	7
20	1	2	2	1	2	2	2	2	1	0	2	0	0	0	0	0	2	1	1	7	1	1	7	1	1	7	7	7	7	4	1	1	7	1	1	1	1	5	7	1	7	7	7	7	1	7	7	1	1
20	1	2	2	1	2	2	2	2	1	0	0	0	0	0	0	0	0	1	1	4	4	4	3	4	4	4	5	5	4	5	4	5	4	3	4	4	3	4	4	4	4	4	4	5	4	7	5	6	4
20	2	2	2	1	2	2	2	2	1	3	3	2	1	1	3	2	15	4	2	2	7	7	3	4	5	1	1	7	2	7	1	3	3	4	5	6	3	5	5	4	2	5	5	3	3	5	3	5	5
20	2	2	2	1	2	2	2	2	1	0	0	0	0	1	1	0	2	1	2	3	7	4	6	6	6	2	2	7	6	4	7	7	4	7	6	6	5	6	7	5	5	2	5	2	4	7	6	4	7
20	2	2	2	1	2	2	2	2	1	1	2	2	1	1	1	0	8	2	2	6	4	7	4	4	5	5	1	7	3	6	5	4	6	6	6	5	1	6	5	5	6	6	6	4	5	4	6	6	3
19	2	2	2	1	2	2	2	2	1	1	0	1	0	0	1	0	3	1	1	7	3	7	4	7	5	1	4	7	7	7	6	7	7	7	7	4	7	4	7	7	5	4	3	6	2	7	7	7	7
20	2	2	2	1	2	2	2	2	1	0	1	1	1	0	0	0	3	1	1	7	7	7	7	7	7	2	7	7	7	7	4	7	6	7	6	7	6	7	5	5	7	1	6	7	3	5	7	7	7
20	1	3	2	1	2	2	2	2	1	0	0	0	0	0	0	0	0	1	1	6	7	4	3	3	4	4	6	5	6	4	4	5	5	4	4	4	4	5	4	5	4	5	4	4	5	6	3	4	5
21	1	3	2	1	2	2	2	2	1	3	2	1	1	1	3	2	13	3	2	4	5	7	2	7	7	4	4	7	6	6	5	5	5	3	6	6	5	7	7	7	3	5	7	6	6	6	4	7	7
20	2	3	2	1	2	2	2	2	1	1	1	1	1	0	1	1	6	2	2	2	6	5	5	7	4	4	3	5	6	5	5	3	4	5	3	5	4	7	5	2	3	5	7	5	7	7	4	5	4
21	1	4	2	1	2	2	2	2	1	0	0	0	0	0	0	0	0	1	1	4	7	5	6	6	7	4	6	7	5	5	7	4	6	7	4	7	7	7	7	4	4	4	4	4	3	4	4	4	4
20	1	4	2	1	2	2	2	2	1	1	1	1	1	2	1	1	8	2	2	7	2	7	1	1	7	2	1	5	2	6	2	2	2	6	2	6	2	6	6	6	2	6	6	2	2	6	2	6	6
19	1	1	3	1	2	2	2	2	1	1	0	1	0	0	1	0	3	1	2	6	6	7	4	7	5	3	5	7	6	5	7	7	7	6	6	5	6	4	7	6	7	3	7	6	4	7	7	7	6
19	2	1	3	1	2	2	2	2	1	1	2	3	3	1	1	1	12	3	2	2	5	1	4	7	4	6	1	7	4	1	4	7	4	1	5	7	1	7	7	3	1	5	4	5	1	5	1	2	7
19	2	1	3	1	2	2	2	2	1	1	1	1	1	0	0	1	5	2	2	1	7	5	3	6	7	5	4	7	3	6	3	6	4	3	2	7	2	5	6	4	2	5	3	4	1	6	5	3	7
18	2	1	3	1	2	2	2	2	1	0	0	0	0	0	0	0	0	1	1	7	2	7	7	7	7	1	7	7	1	7	7	7	7	7	7	7	7	7	7	7	7	7	7	7	7	7	7	7	7
20	1	2	3	1	2	2	2	2	1	0	0	1	1	0	1	0	3	1	2	6	7	7	4	7	4	2	2	7	7	4	5	5	2	7	2	3	6	4	6	3	1	4	4	3	3	7	5	3	5
20	1	2	3	1	2	2	2	2	1	1	1	1	1	1	2	1	8	2	2	6	3	4	3	2	5	2	1	4	1	4	2	2	3	2	5	5	2	6	2	3	3	5	4	4	4	4	2	4	6
20	2	2	3	1	2	2	2	2	1	3	1	1	3	0	3	0	11	3	2	6	2	6	5	3	5	4	4	5	5	5	4	7	6	3	6	5	3	4	4	4	5	4	5	4	4	4	4	3	7
20	2	2	3	1	2	2	2	2	1	3	3	3	3	0	0	0	12	3	2	6	6	6	7	5	5	5	4	5	6	4	7	7	5	4	7	4	6	3	5	4	4	3	5	5	5	5	4	4	7
20	1	3	3	1	2	2	2	2	1	0	0	1	1	0	1	0	3	1	2	7	1	7	1	5	6	3	3	6	5	7	4	4	5	6	6	5	5	6	7	7	1	6	7	3	4	7	7	7	4
20	2	3	3	1	2	2	2	2	1	1	1	1	1	1	1	1	7	2	2	4	4	4	4	5	7	4	1	4	4	4	4	4	4	4	4	4	4	5	6	7	5	6	6	3	4	5	6	6	6
20	2	3	3	1	2	2	2	2	1	1	1	1	0	0	0	0	3	1	2	4	4	5	2	7	6	6	6	6	6	4	7	7	5	5	4	2	5	7	7	5	3	6	6	2	6	7	7	5	7
20	2	3	3	1	2	2	2	2	1	2	2	2	2	0	2	1	11	3	3	2	6	3	6	4	4	2	3	6	2	5	4	5	4	4	6	2	3	5	3	5	2	5	1	1	3	4	4	3	7
21	2	3	3	1	2	2	2	2	1	1	0	1	1	1	1	1	6	2	2	2	6	3	2	3	4	3	2	6	2	5	3	3	6	4	1	7	4	6	6	5	3	6	5	6	3	5	3	5	6
19	1	1	1	2	2	2	2	2	1	2	0	0	2	2	2	0	8	2	1	2	2	3	5	5	5	6	2	2	2	3	5	4	4	5	5	4	6	5	3	5	2	7	6	6	4	3	4	3	5
19	2	1	1	2	2	2	2	2	1	1	1	0	0	0	2	0	4	1	1	7	4	7	6	7	7	4	4	7	7	7	6	7	7	6	7	7	7	6	7	6	6	5	6	7	6	6	7	6	1
19	2	1	1	2	2	2	2	2	1	2	1	3	3	3	1	3	16	4	4	7	3	7	1	2	6	7	2	7	6	5	1	5	1	3	7	4	4	2	2	3	1	7	6	2	6	3	7	6	3
22	2	1	1	2	2	2	2	2	1	3	1	1	1	1	0	1	8	2	1	7	3	7	1	1	5	3	1	7	1	6	1	1	1	4	3	3	5	3	3	3	5	7	3	1	5	6	2	3	7
19	2	2	1	2	2	2	2	2	1	2	0	2	2	2	0	2	10	3	1	7	3	7	1	7	7	5	2	7	7	7	7	7	7	6	4	4	2	4	7	7	3	3	6	6	5	7	4	6	5
21	2	3	1	2	2	2	2	2	1	1	0	1	1	1	3	1	8	2	2	7	1	4	5	7	7	1	1	5	6	7	6	1	3	5	4	3	6	7	5	5	5	2	6	1	4	6	4	4	5
19	2	1	2	2	2	2	2	2	1	1	2	2	1	3	2	3	14	3	1	4	4	6	7	2	7	3	3	7	2	7	6	3	1	7	1	4	2	7	5	7	6	7	7	7	4	5	3	3	7
20	1	2	2	2	2	2	2	2	1	1	1	0	0	2	2	2	8	2	1	4	5	5	4	7	6	4	3	7	5	4	5	7	5	5	4	4	5	5	6	5	5	1	7	7	5	5	5	6	7
19	2	2	2	2	2	2	2	2	1	1	1	2	1	3	2	1	11	3	2	6	3	7	4	5	7	7	4	7	6	7	6	7	4	7	2	7	3	7	6	5	7	3	7	7	5	6	7	7	7
20	2	2	2	2	2	2	2	2	1	2	1	0	3	3	3	2	14	3	3	2	3	5	4	4	3	3	5	3	6	3	4	4	5	3	6	2	6	2	2	2	6	2	6	3	3	4	4	5	5
21	1	3	2	2	2	2	2	2	1	2	2	1	3	2	2	1	13	3	3	2	5	4	5	6	3	7	5	6	6	4	6	4	6	4	3	3	5	2	5	4	2	5	4	2	3	5	3	3	3
19	2	1	3	2	2	2	2	2	1	3	2	2	2	2	2	1	14	3	1	7	2	7	2	4	5	2	3	6	5	5	4	6	4	6	2	7	4	5	4	7	3	5	6	3	4	5	3	7	6
18	2	1	3	2	2	2	2	2	1	1	1	1	1	1	1	1	7	2	2	7	6	4	6	5	6	6	6	5	6	5	3	6	2	5	4	6	3	6	5	5	6	3	6	2	3	6	6	5	5
21	2	3	3	2	2	2	2	2	1	3	3	3	3	3	3	2	20	4	3	7	4	7	1	1	7	2	1	7	1	7	1	1	2	6	2	6	2	7	5	6	1	7	7	2	1	6	1	5	6
21	2	4	3	2	2	2	2	2	1	0	0	0	1	0	0	0	1	1	2	4	7	6	7	7	6	4	4	7	5	4	7	7	6	7	2	1	3	6	6	4	1	5	5	7	6	6	6	6	7
21	1	2	1	1	2	1	1	3	1	3	3	3	3	3	2	3	20	4	2	6	5	6	4	1	3	6	2	7	6	7	4	6	1	7	7	6	2	2	2	1	2	7	7	7	1	1	7	4	4
22	2	3	3	1	2	1	1	3	1	3	3	3	3	3	3	2	20	4	2	2	4	5	2	4	5	5	1	5	1	5	3	4	3	6	5	4	5	4	4	5	4	5	6	2	3	4	3	4	5
18	2	1	1	1	2	2	1	3	1	1	0	1	0	0	0	1	3	1	2	6	1	6	6	7	7	1	1	7	6	7	7	6	6	7	5	7	6	6	7	6	5	7	7	7	2	7	7	7	7
22	2	2	1	1	2	2	1	3	1	1	1	1	1	0	1	0	5	2	2	7	7	3	7	7	7	7	7	6	7	7	5	6	6	6	3	5	4	4	7	7	3	3	7	2	3	7	7	7	6
19	2	2	1	1	2	2	1	3	1	1	1	1	1	2	1	2	9	2	2	4	6	6	3	5	4	6	1	7	5	1	5	2	2	4	5	6	1	6	5	5	4	4	5	4	3	5	4	4	3
19	2	1	2	1	2	2	1	3	1	3	3	3	3	3	3	3	21	4	4	6	3	5	4	4	6	3	2	7	5	6	4	2	2	6	3	5	4	6	5	6	2	6	7	4	6	5	3	5	5
18	2	2	2	1	2	2	1	3	1	2	1	1	0	1	1	2	8	2	2	6	3	6	4	5	6	3	3	7	3	6	5	5	5	6	6	6	6	5	5	5	3	6	6	4	5	6	6	5	7
19	2	1	3	1	2	2	1	3	1	1	1	0	0	1	1	1	5	2	1	2	6	7	6	7	4	4	6	7	6	5	6	7	3	4	6	7	2	7	6	6	3	7	6	1	4	7	6	5	7
18	2	1	3	1	2	2	1	3	1	3	3	3	3	3	1	1	17	4	2	7	1	7	1	1	7	1	1	7	1	7	1	1	1	7	1	7	1	7	7	7	1	7	7	1	1	7	1	7	7
19	2	1	3	1	2	2	1	3	1	1	1	1	1	1	1	1	7	2	2	3	1	4	4	6	5	6	3	6	4	7	4	4	6	5	1	7	4	4	5	5	3	3	5	5	5	3	3	5	5
20	2	3	3	1	2	2	1	3	1	1	1	1	1	1	3	1	9	2	1	4	6	4	5	5	5	5	5	5	5	5	7	6	6	4	4	4	4	5	5	3	6	2	5	5	6	5	6	4	6
20	1	2	1	2	2	2	1	3	1	1	0	1	1	1	1	2	7	2	2	6	6	5	4	6	6	5	3	6	5	5	5	5	5	5	6	5	6	5	5	6	4	6	6	3	3	5	3	7	6
19	2	1	3	2	2	2	1	3	1	1	1	2	1	1	1	0	7	2	2	2	7	3	5	2	5	6	6	5	5	6	4	6	6	6	4	7	2	6	4	5	6	3	5	4	1	6	6	6	6
20	2	2	3	2	2	2	1	3	1	1	1	1	1	1	1	1	7	2	2	4	3	6	3	3	5	3	3	5	3	4	4	4	4	4	4	4	4	4	4	4	4	4	4	4	4	4	4	4	5
21	1	2	1	1	1	1	2	3	1	1	1	0	1	0	2	0	5	2	2	7	7	7	3	7	7	1	1	7	7	7	2	7	7	7	7	4	3	7	6	7	7	1	7	7	7	7	7	7	3
18	1	1	1	1	2	2	2	3	1	0	0	0	0	0	0	0	0	1	1	7	7	6	7	7	7	7	7	5	7	5	7	7	7	7	7	7	7	7	7	7	6	1	7	7	7	7	7	7	7
19	1	1	1	1	2	2	2	3	1	0	0	0	0	0	0	0	0	1	1	7	4	6	4	7	6	3	4	7	6	4	6	6	6	5	6	3	3	7	7	5	2	5	6	1	3	6	2	6	6
21	1	1	1	1	2	2	2	3	1	1	1	1	0	0	0	1	4	1	1	7	4	4	7	7	7	6	4	7	7	7	6	7	7	7	7	7	4	7	7	7	5	6	7	5	5	7	7	7	7
20	1	2	1	1	2	2	2	3	1	1	0	1	1	0	1	0	4	1	2	1	6	6	4	6	6	5	6	5	7	6	4	6	6	6	2	5	4	5	6	6	6	3	6	7	7	6	6	6	3
20	2	2	1	1	2	2	2	3	1	1	0	1	1	2	2	3	10	3	2	4	4	6	1	5	7	4	1	7	3	5	3	4	4	4	3	7	5	6	5	6	4	5	5	3	4	6	3	6	7
20	2	2	1	1	2	2	2	3	1	1	0	1	1	1	1	1	6	2	2	4	7	6	6	6	7	3	1	6	4	6	6	7	4	3	6	6	5	7	4	3	5	4	7	1	4	4	6	6	4
20	2	3	1	1	2	2	2	3	1	0	0	0	0	0	0	0	0	1	2	7	5	6	2	7	6	6	5	6	7	6	7	7	7	7	5	3	5	6	6	6	6	3	6	5	7	7	7	7	7
21	2	3	1	1	2	2	2	3	1	1	1	3	1	1	1	3	11	3	2	6	7	4	2	6	3	3	2	7	3	5	3	7	7	2	6	6	5	3	6	5	2	6	6	2	6	6	7	1	6
24	1	4	1	1	2	2	2	3	1	1	0	0	0	0	1	0	2	1	2	6	7	6	6	6	6	4	5	6	5	7	3	6	6	6	5	7	6	7	7	6	4	6	6	6	7	7	6	7	7
21	2	4	1	1	2	2	2	3	1	0	0	1	1	0	0	1	3	1	2	7	3	7	1	4	7	6	4	7	6	6	6	7	4	7	7	7	4	7	5	6	2	5	6	4	5	6	7	7	7
20	2	1	2	1	2	2	2	3	1	1	1	1	2	2	1	2	10	3	1	2	7	6	7	5	5	6	3	7	7	4	7	7	5	7	6	5	6	7	4	3	5	2	6	6	4	3	5	6	5
19	2	1	2	1	2	2	2	3	1	1	0	1	0	0	1	2	5	2	2	7	4	4	1	7	6	3	2	5	5	2	4	3	7	7	1	4	4	7	6	6	1	7	4	7	1	7	5	7	7
19	2	1	2	1	2	2	2	3	1	0	0	0	0	0	1	0	1	1	1	7	7	7	5	7	6	5	5	7	7	5	7	6	6	7	7	7	7	6	7	6	7	1	7	7	5	7	7	7	1
20	2	1	2	1	2	2	2	3	1	1	0	0	0	1	0	0	2	1	2	6	7	4	5	7	7	6	6	7	7	5	7	7	7	6	7	1	2	6	4	4	3	4	4	4	4	5	7	5	7
19	2	1	2	1	2	2	2	3	1	0	0	0	1	1	0	0	2	1	2	6	2	7	3	7	6	7	3	7	7	6	7	7	2	6	7	6	6	6	6	6	6	6	6	7	6	6	7	6	7
19	2	1	2	1	2	2	2	3	1	3	2	2	2	0	1	0	10	3	2	4	2	6	7	6	5	2	1	7	6	5	4	2	3	7	5	5	4	5	5	5	2	6	7	2	3	7	6	7	6
20	2	1	2	1	2	2	2	3	1	1	1	1	1	1	2	1	8	2	2	4	4	4	4	4	4	6	3	2	6	4	5	4	4	4	5	6	3	5	4	3	4	5	4	3	5	5	3	5	6
20	1	2	2	1	2	2	2	3	1	0	0	0	0	0	0	0	0	1	1	7	6	7	7	7	1	4	4	7	7	6	5	5	1	7	7	7	7	7	7	7	1	7	7	1	2	7	7	7	7
19	2	2	2	1	2	2	2	3	1	1	1	1	1	1	1	1	7	2	2	5	4	6	2	6	3	6	4	6	4	6	3	2	4	5	3	5	2	4	6	4	3	5	5	3	3	4	3	7	7
20	2	2	2	1	2	2	2	3	1	0	0	1	0	0	0	0	1	1	1	7	3	5	6	5	6	6	3	5	6	6	7	7	7	2	4	6	6	7	6	5	3	5	6	3	3	5	3	6	7
20	2	2	2	1	2	2	2	3	1	1	1	1	1	2	1	1	8	2	2	2	4	7	6	4	6	6	6	6	6	3	4	2	3	6	1	6	4	6	6	5	5	4	6	7	1	5	1	1	4
19	2	2	2	1	2	2	2	3	1	1	1	1	1	1	1	1	7	2	2	7	3	6	3	2	6	5	3	5	3	6	3	7	6	5	6	5	4	3	5	6	7	7	7	1	7	5	7	4	7
19	2	3	2	1	2	2	2	3	1	3	2	3	3	1	3	3	18	4	4	7	7	7	1	7	5	2	5	7	6	4	7	6	7	5	3	7	3	2	4	3	1	3	6	3	1	7	5	7	1
20	2	3	2	1	2	2	2	3	1	0	0	1	1	1	1	0	4	1	2	4	5	6	3	5	4	4	4	5	3	4	4	7	3	5	7	5	3	6	6	3	5	4	4	5	4	5	6	5	5
21	1	4	2	1	2	2	2	3	1	3	3	3	3	3	3	3	21	4	3	5	4	4	4	4	4	4	4	4	4	4	4	4	4	4	4	4	4	4	4	4	4	4	4	4	4	4	4	4	3
24	1	4	2	1	2	2	2	3	1	0	0	0	0	0	0	0	0	1	1	6	6	7	6	5	7	7	6	7	7	7	5	6	7	7	6	6	7	7	3	7	2	6	7	7	6	4	6	7	7
22	2	4	2	1	2	2	2	3	1	1	0	0	0	0	0	0	1	1	1	5	7	3	7	6	7	4	7	7	7	7	7	6	6	7	6	6	6	5	7	5	5	3	6	6	4	1	6	6	6
20	2	4	2	1	2	2	2	3	1	3	3	3	3	3	3	2	20	4	3	7	5	6	2	6	5	7	1	7	1	2	3	7	3	6	6	6	1	7	5	6	7	6	3	3	2	6	3	6	6
19	1	1	3	1	2	2	2	3	1	1	0	0	0	0	1	1	3	1	2	6	2	6	6	6	2	6	5	7	6	6	6	6	6	6	6	3	6	7	6	5	6	2	2	6	6	2	6	6	5
19	2	1	3	1	2	2	2	3	1	1	0	1	1	0	3	3	9	2	2	7	2	6	6	6	3	1	3	5	7	5	5	7	5	5	4	2	4	6	6	7	3	2	6	7	7	5	7	7	1
19	2	1	3	1	2	2	2	3	1	3	3	3	1	1	3	1	15	4	3	7	4	7	1	7	7	1	1	5	4	7	7	7	7	7	1	4	2	5	3	6	1	1	6	2	6	5	1	7	7
19	1	2	3	1	2	2	2	3	1	0	0	0	0	0	0	0	0	1	3	5	4	4	3	4	5	3	3	4	3	5	4	4	4	5	4	5	3	5	4	5	4	4	4	3	4	4	5	4	4
20	1	2	3	1	2	2	2	3	1	0	0	1	1	1	1	3	7	2	2	5	3	7	4	4	5	7	4	7	6	7	5	6	5	6	7	7	5	4	6	7	3	7	7	3	4	7	7	7	5
20	2	2	3	1	2	2	2	3	1	3	1	1	3	1	1	1	11	3	2	5	2	5	3	3	4	2	2	5	3	3	4	1	3	6	4	7	4	3	4	6	3	5	5	2	2	6	1	5	3
19	2	2	3	1	2	2	2	3	1	1	0	0	0	0	0	0	1	1	1	7	6	6	6	7	7	6	6	7	7	6	6	7	5	7	5	7	7	7	7	6	6	3	7	6	6	7	7	7	7
20	2	2	3	1	2	2	2	3	1	1	1	1	3	1	1	1	9	2	2	1	6	1	6	6	1	1	1	7	7	7	7	6	5	2	6	3	5	3	5	3	1	7	4	3	5	3	1	5	6
20	2	3	3	1	2	2	2	3	1	1	1	1	1	1	1	1	7	2	2	2	5	5	3	3	6	2	2	7	2	6	3	3	3	5	3	5	3	5	6	6	3	5	6	2	5	6	5	5	6
22	2	3	3	1	2	2	2	3	1	1	1	2	2	1	1	1	9	2	2	4	7	1	6	3	4	4	1	3	6	5	3	7	5	5	7	7	3	6	4	5	1	5	6	3	7	4	4	5	7
21	2	3	3	1	2	2	2	3	1	1	1	1	1	1	1	1	7	2	2	4	4	4	5	5	4	5	4	4	4	4	4	4	4	3	5	3	4	4	4	4	5	4	3	4	5	4	5	4	4
20.6	1	4	3	1	2	2	2	3	1	1	0	1	1	0	3	1	7	2	2	5	3	7	2	6	6	6	4	7	7	6	4	7	7	7	3	4	7	6	6	6	3	5	7	2	3	6	3	7	7
21	2	4	3	1	2	2	2	3	1	1	1	1	1	1	1	1	7	2	2	5	2	6	2	6	5	3	3	7	4	5	5	6	4	4	4	4	4	4	5	5	4	4	5	3	2	5	2	4	4
22	2	4	3	1	2	2	2	3	1	1	1	2	3	1	3	1	12	3	2	1	6	4	7	6	7	6	1	6	4	6	6	5	5	7	7	7	4	7	5	3	7	4	6	6	2	7	5	4	4
21	2	4	3	1	2	2	2	3	1	1	1	1	1	1	1	1	7	2	2	5	7	6	4	7	5	6	3	6	6	5	6	7	7	6	7	7	2	5	5	5	5	2	4	4	6	4	7	5	6
22	2	4	3	1	2	2	2	3	1	0	0	0	0	0	1	0	1	1	1	6	7	6	6	7	7	5	4	7	6	6	6	6	6	6	7	7	5	6	6	6	3	6	6	6	4	6	6	6	3
19	2	1	1	2	2	2	2	3	1	2	0	1	1	0	1	1	6	2	2	5	7	4	4	7	6	6	6	7	6	6	7	6	2	6	6	7	4	5	5	6	4	2	7	7	6	7	7	7	1
19	2	2	1	2	2	2	2	3	1	1	0	1	0	0	0	0	2	1	1	4	6	5	4	7	5	6	4	6	6	4	5	7	6	5	6	5	4	3	6	3	5	3	4	6	5	6	7	6	5
19	2	1	2	2	2	2	2	3	1	3	3	1	1	1	1	1	11	3	3	5	2	2	4	1	4	2	1	7	6	4	1	4	1	3	2	1	1	4	2	2	2	6	6	3	1	3	5	2	7
20	1	3	2	2	2	2	2	3	1	1	1	1	1	1	1	1	7	2	2	7	1	7	1	1	7	1	1	7	1	7	1	1	1	7	1	7	1	7	7	7	1	7	7	1	1	7	1	7	7
20	2	1	3	2	2	2	2	3	1	1	1	1	1	1	1	1	7	2	2	7	4	5	1	1	7	4	1	7	2	7	1	1	1	7	3	7	1	3	1	3	3	7	4	1	1	4	1	5	4
19	2	1	3	2	2	2	2	3	1	1	1	1	2	1	2	1	9	2	2	4	4	4	2	5	5	3	2	6	6	5	6	7	5	5	4	5	6	6	4	4	5	5	7	6	5	5	4	3	6
20	2	3	3	2	2	2	2	3	1	0	0	0	0	0	3	0	3	1	4	7	1	7	1	1	7	1	1	7	1	7	1	1	1	7	1	7	1	7	7	7	1	7	7	1	1	7	1	7	7
21	2	4	3	2	2	2	2	3	1	0	0	0	0	0	0	0	0	1	1	4	7	4	4	7	6	6	1	7	7	6	6	4	6	7	6	7	3	6	4	5	2	4	6	4	7	6	6	7	7
20	2	2	2	2	2	1	2	1	2	1	0	2	1	1	3	1	9	2	1	7	1	7	1	1	7	4	1	7	3	5	3	3	2	6	2	6	4	5	6	6	2	7	7	2	2	7	2	6	6
21	2	3	1	1	2	2	2	1	2	2	0	1	1	0	2	1	7	2	2	7	4	7	1	7	5	3	2	6	7	7	3	7	3	7	3	6	3	6	7	6	1	7	7	7	3	6	6	5	7
20	2	3	2	1	2	2	2	1	2	0	0	0	0	0	0	0	0	1	2	2	4	7	1	1	4	4	2	7	7	5	6	1	2	7	2	5	7	4	4	3	1	5	6	6	6	5	6	5	2
20	2	2	3	1	2	2	2	1	2	1	1	1	1	1	1	0	6	2	2	2	4	2	2	4	4	6	3	6	4	6	4	5	6	6	1	5	4	3	5	5	4	1	7	2	6	7	3	4	6
20	2	1	1	2	2	2	2	1	2	3	3	3	3	3	3	3	21	4	3	5	5	7	4	4	5	1	4	5	3	1	1	4	1	6	3	7	3	7	5	5	1	4	6	7	6	7	1	7	7
21	1	2	1	2	2	2	2	1	2	0	0	0	0	0	3	0	3	1	1	7	1	7	1	1	7	1	1	7	1	7	1	1	1	7	1	7	1	7	7	7	1	7	7	1	1	7	1	6	7
21	1	2	1	2	2	2	2	1	2	0	0	0	0	0	3	0	3	1	1	7	1	7	1	1	7	1	1	7	1	7	1	1	1	7	1	7	1	7	7	7	1	7	7	1	1	7	1	6	7
21	1	3	3	2	2	2	2	1	2	0	0	0	0	0	0	0	0	1	1	1	7	7	1	7	7	1	7	7	7	7	1	1	2	6	1	4	4	4	4	4	4	4	4	4	4	4	4	4	4
21	1	3	3	2	2	2	2	1	2	1	0	1	0	0	1	0	3	1	2	2	7	6	2	3	5	3	2	7	2	5	4	6	7	7	1	7	5	6	5	3	7	6	4	7	3	6	6	7	7
20	2	2	1	1	2	2	1	2	2	2	3	3	3	2	2	2	17	4	2	2	3	3	2	2	5	2	2	5	6	4	3	5	2	3	3	2	3	3	3	2	6	3	5	5	4	2	5	1	2
20	1	3	1	1	2	2	1	2	2	1	0	0	1	1	1	0	4	1	2	6	6	6	4	3	6	5	4	6	6	5	5	6	3	7	3	6	4	7	5	6	4	3	6	5	5	5	5	5	6
20	1	3	1	1	2	2	1	2	2	1	1	1	2	1	1	1	8	2	2	4	5	5	2	3	5	5	3	5	4	4	4	6	5	5	6	4	3	5	5	5	3	6	5	3	4	5	4	5	5
20	2	2	2	1	2	2	1	2	2	1	0	0	0	0	0	1	2	1	2	1	2	4	7	6	6	2	5	7	6	6	6	7	5	6	6	6	2	6	6	6	3	7	6	2	5	6	6	6	7
20	1	3	2	1	2	2	1	2	2	2	0	1	1	0	1	1	6	2	2	5	3	4	4	1	6	1	1	7	1	7	1	2	2	5	2	6	2	6	6	5	2	5	6	4	2	5	3	5	5
21	2	3	2	1	2	2	1	2	2	2	0	1	0	0	0	1	4	1	1	2	4	4	4	4	4	5	4	6	7	3	3	5	5	6	1	4	6	4	6	5	5	6	6	4	4	5	5	5	1
21	2	3	2	1	2	2	1	2	2	0	0	0	0	0	1	0	1	1	2	4	3	5	4	6	5	6	6	5	6	4	6	6	5	5	3	5	6	4	4	3	5	4	4	5	4	6	6	5	4
20	2	3	2	1	2	2	1	2	2	1	0	1	1	0	1	0	4	1	1	6	5	5	5	3	5	3	3	5	3	6	6	3	5	6	3	3	5	6	6	3	3	3	7	3	4	7	3	6	7
19	2	2	3	1	2	2	1	2	2	1	1	1	1	1	1	1	7	2	2	4	4	4	4	4	4	4	4	4	4	4	4	4	4	4	4	4	4	4	4	4	4	4	4	4	4	4	4	4	4
19	2	2	2	2	2	2	1	2	2	2	1	3	3	0	3	0	12	3	1	7	7	3	7	4	7	1	6	5	3	5	7	7	7	7	1	7	3	7	6	1	1	1	5	6	1	5	1	7	6
19	2	1	3	2	2	2	1	2	2	1	1	1	3	0	3	3	12	3	2	1	2	2	1	4	1	3	1	5	3	3	3	3	1	3	1	6	2	3	3	3	2	4	3	3	4	1	1	1	6
19	2	1	3	2	2	2	1	2	2	2	1	2	2	2	1	1	11	3	3	3	4	4	4	5	3	5	6	3	4	3	4	4	4	3	6	4	4	3	2	4	4	4	4	2	2	5	3	4	4
20	2	2	3	2	2	2	1	2	2	1	0	1	0	1	0	3	6	2	2	7	3	1	6	4	7	6	3	3	1	5	1	2	3	6	1	7	1	6	6	2	1	7	4	1	3	5	1	1	6
20	2	2	3	2	2	2	1	2	2	1	1	2	1	1	3	2	11	3	2	6	7	4	1	1	5	1	1	7	7	1	6	1	1	7	1	7	1	7	4	1	1	2	4	1	1	6	1	1	1
21	2	3	1	1	2	1	2	2	2	3	1	3	0	3	3	3	16	4	2	7	7	7	1	7	4	4	3	5	2	3	6	7	7	6	1	3	6	7	5	4	2	4	4	2	5	7	6	7	7
20	2	2	1	1	2	2	2	2	2	2	2	2	1	1	1	1	10	3	2	6	2	4	1	3	4	2	2	6	5	5	3	4	2	6	2	5	3	5	6	6	4	5	6	3	2	6	3	5	6
20	2	2	1	1	2	2	2	2	2	1	0	1	1	0	0	1	4	1	2	5	7	2	7	5	5	4	5	6	2	5	6	6	7	5	7	2	4	6	6	5	7	4	6	5	6	5	6	3	6
19	2	2	1	1	2	2	2	2	2	3	3	3	3	3	3	3	21	4	2	4	2	2	3	1	5	1	1	7	1	5	1	1	1	7	1	5	1	7	2	4	1	4	2	1	6	2	6	4	2
20	2	3	1	1	2	2	2	2	2	1	1	1	1	1	1	1	7	2	2	2	2	5	3	4	5	2	2	4	2	5	4	5	4	5	4	6	4	6	5	4	3	5	6	4	5	5	6	5	6
21	2	3	1	1	2	2	2	2	2	1	0	1	1	0	1	1	5	2	1	1	4	5	4	4	5	4	1	6	4	4	5	7	5	7	4	7	4	7	6	4	4	4	4	5	4	5	4	7	5
20	2	3	1	1	2	2	2	2	2	1	1	1	1	1	1	1	7	2	2	2	5	4	3	4	4	2	2	4	4	5	4	5	4	4	4	5	3	5	5	4	3	4	5	3	4	6	5	5	6
21	2	4	1	1	2	2	2	2	2	0	0	1	0	0	0	0	1	1	1	7	7	4	7	7	6	7	6	6	6	5	7	7	7	6	7	4	7	7	6	4	7	3	6	7	4	7	6	7	6
20	2	2	2	1	2	2	2	2	2	1	0	1	0	0	0	1	3	1	2	3	5	3	5	4	3	6	4	3	6	5	5	4	4	2	1	2	4	3	4	3	4	3	3	6	2	6	3	4	6
19	2	2	2	1	2	2	2	2	2	1	0	0	1	0	1	1	4	1	1	6	4	7	4	5	7	4	6	7	5	7	7	6	6	5	7	7	7	6	6	6	5	3	6	5	7	6	7	6	2
19	2	2	2	1	2	2	2	2	2	1	0	0	1	0	1	1	4	1	1	6	4	7	4	5	7	4	6	7	5	7	7	6	6	5	7	7	7	6	6	6	5	3	6	5	7	6	7	6	2
20	2	2	2	1	2	2	2	2	2	3	0	1	1	1	3	1	10	3	2	2	6	5	1	4	6	6	5	6	5	5	6	7	4	6	6	2	5	3	6	7	3	5	7	3	4	5	7	5	6
21	1	3	2	1	2	2	2	2	2	1	0	1	1	1	0	0	4	1	1	5	5	3	6	6	4	3	6	6	5	4	5	7	7	6	6	2	3	5	6	4	4	5	5	6	5	5	7	7	6
21	2	4	2	1	2	2	2	2	2	3	3	3	3	3	2	2	19	4	3	7	6	7	2	5	6	3	3	7	5	5	3	6	2	3	4	4	6	6	2	4	4	4	6	6	2	7	6	5	7
19	2	1	3	1	2	2	2	2	2	1	2	2	0	1	1	3	10	3	2	1	7	2	4	7	7	7	6	1	7	6	6	2	5	6	6	7	7	6	5	6	5	1	7	7	6	5	7	7	4
21	2	3	3	1	2	2	2	2	2	1	1	2	1	1	2	3	11	3	2	4	2	2	1	4	5	2	3	4	4	4	1	4	3	3	1	5	1	3	4	3	4	4	2	4	4	3	4	3	6
20	1	4	3	1	2	2	2	2	2	2	0	0	1	0	2	0	5	2	2	7	4	7	1	7	6	2	7	4	6	5	7	7	5	6	5	6	7	1	7	6	5	4	4	5	5	5	6	7	4
21	2	4	3	1	2	2	2	2	2	1	2	0	0	0	1	1	5	2	1	5	3	6	2	5	5	2	2	5	3	7	4	7	5	5	2	4	4	6	6	5	6	4	5	4	4	3	4	5	6
21	2	4	3	1	2	2	2	2	2	3	3	2	3	2	1	1	15	4	2	5	3	4	4	1	5	3	3	6	3	4	3	3	2	5	3	6	3	6	5	5	3	5	5	2	3	5	3	5	4
22	2	4	3	1	2	2	2	2	2	3	3	3	2	3	3	2	19	4	2	3	4	4	2	1	5	1	1	4	5	4	3	4	5	5	7	5	2	4	2	4	1	6	4	3	2	3	6	5	1
19	2	2	1	2	2	2	2	2	2	2	1	1	3	1	2	1	11	3	3	1	4	3	6	1	2	5	1	5	7	1	3	1	7	6	1	7	1	7	6	2	4	1	5	2	1	4	1	7	7
20	2	3	1	2	2	2	2	2	2	3	3	1	1	1	1	1	11	3	2	4	3	5	3	2	4	3	3	5	3	5	4	4	4	3	5	4	4	4	4	4	5	6	5	5	5	7	5	3	5
19	1	2	2	2	2	2	2	2	2	0	0	0	0	0	1	1	2	1	2	3	7	6	4	4	3	6	6	7	4	4	4	5	5	5	4	4	5	4	4	4	4	5	5	4	4	4	4	4	5
20	1	2	2	2	2	2	2	2	2	2	2	2	2	1	1	1	11	3	2	3	3	4	1	4	3	1	1	5	6	2	3	4	4	5	3	3	3	5	4	4	3	2	4	3	2	4	4	3	7
20	2	2	2	2	2	2	2	2	2	1	0	2	0	1	2	0	6	2	2	5	5	6	3	2	5	2	2	5	3	4	1	6	6	6	2	5	2	6	3	4	2	5	5	3	5	1	4	6	5
20	2	1	3	2	2	2	2	2	2	2	0	1	1	0	3	1	8	2	2	7	3	7	1	7	7	7	3	7	7	7	5	1	6	7	6	6	6	2	7	7	1	2	7	4	4	5	4	3	2
18	2	1	3	2	2	2	2	2	2	0	0	0	0	0	0	0	0	1	1	6	2	3	2	4	6	7	5	4	2	4	2	6	6	6	5	4	5	5	7	6	7	3	6	4	1	7	6	7	4
18	2	1	3	2	2	2	2	2	2	3	3	2	2	1	3	1	15	4	3	4	3	4	2	1	5	4	2	4	4	4	3	1	2	4	2	5	3	4	3	3	4	4	4	3	5	4	5	4	5
18	2	2	1	1	2	1	1	3	2	2	1	2	1	1	1	1	9	2	3	2	4	4	3	2	6	6	4	6	6	6	5	7	1	2	2	6	4	2	4	5	6	4	6	6	7	6	6	5	7
20	1	2	2	1	2	1	1	3	2	3	3	3	3	3	3	3	21	4	4	7	2	5	2	1	6	5	2	5	3	6	1	3	1	6	4	5	4	3	3	4	5	4	6	4	3	4	3	3	5
22	2	4	2	1	2	1	1	3	2	2	2	1	0	0	1	1	7	2	2	1	5	3	7	2	6	1	1	7	3	3	2	7	3	5	4	5	5	3	6	7	1	7	6	2	3	7	7	6	6
19	2	2	1	1	2	2	1	3	2	1	1	3	2	1	3	2	13	3	2	5	5	6	2	4	5	1	4	7	5	6	1	7	7	7	3	6	2	4	4	5	4	5	5	7	6	4	2	6	7
21	1	3	1	1	2	2	1	3	2	3	1	1	1	0	2	0	8	2	2	7	4	4	3	3	4	4	5	6	4	4	4	4	4	1	4	7	3	1	6	6	2	6	6	2	3	5	3	5	5
20	2	3	1	1	2	2	1	3	2	2	0	2	0	2	3	0	9	2	1	4	7	7	7	5	5	1	1	7	6	4	7	1	7	7	1	1	7	7	7	1	1	3	7	4	2	7	3	7	7
20	2	3	1	1	2	2	1	3	2	1	2	2	2	2	2	0	11	3	2	1	4	5	2	3	7	3	1	7	1	6	3	7	4	4	2	7	1	4	3	4	1	7	2	1	3	4	2	4	7
22	2	3	1	1	2	2	1	3	2	1	1	1	1	0	1	1	6	2	2	5	4	4	4	6	4	5	4	5	5	5	5	5	4	4	3	4	5	4	4	4	4	4	4	4	4	4	4	4	4
20	2	2	2	1	2	2	1	3	2	2	1	1	1	1	2	1	9	2	2	2	4	5	3	5	3	3	3	7	5	5	4	4	4	2	6	7	3	3	5	4	4	5	5	5	5	5	4	4	5
19	2	2	2	1	2	2	1	3	2	3	1	3	3	3	3	3	19	4	4	7	1	2	1	1	3	1	1	4	5	5	1	7	3	4	6	1	7	6	7	3	4	4	5	1	3	5	5	6	1
19	2	1	3	1	2	2	1	3	2	3	3	3	3	3	3	3	21	4	4	6	4	3	1	1	7	1	1	1	1	3	2	5	5	1	5	5	1	1	1	3	2	2	1	1	1	2	1	4	4
20	2	2	3	1	2	2	1	3	2	2	1	1	2	2	1	1	10	3	2	4	5	5	2	3	6	3	4	6	5	5	4	5	4	6	5	6	3	5	4	4	4	4	5	5	6	4	5	4	4
22	1	3	2	2	2	2	1	3	2	0	0	0	0	0	0	0	0	1	1	7	1	6	2	3	5	1	1	7	1	2	5	4	3	6	2	5	1	7	7	7	1	2	4	3	3	5	1	7	7
21	2	4	1	1	2	1	2	3	2	1	0	0	0	1	0	1	3	1	2	6	3	5	2	3	4	2	4	5	4	4	4	5	4	4	4	4	4	4	4	4	4	4	5	4	4	4	4	3	4
20	2	3	3	2	2	1	2	3	2	3	1	3	3	1	3	2	16	4	1	3	5	7	1	3	4	1	1	7	1	4	4	7	7	7	7	4	4	7	5	5	3	6	4	1	1	6	7	7	5
20	1	3	3	1	1	2	2	3	2	3	2	3	2	2	1	0	13	3	3	7	2	6	6	1	7	3	1	6	7	7	3	4	3	7	3	5	4	7	2	5	3	4	6	3	3	5	3	5	4
20	2	2	1	1	2	2	2	3	2	1	1	1	1	1	1	1	7	2	2	6	5	6	4	6	4	6	4	6	6	5	6	6	6	5	5	5	5	6	5	5	4	2	5	6	5	4	6	6	7
20	2	2	1	1	2	2	2	3	2	0	0	0	0	0	0	0	0	1	1	5	7	6	5	2	6	7	6	7	7	6	2	7	6	7	6	5	6	6	4	6	2	6	7	7	7	7	3	7	4
19	2	1	2	1	2	2	2	3	2	0	0	0	1	1	0	0	2	1	1	5	5	4	5	6	5	4	4	6	6	5	5	7	6	7	6	6	5	3	5	4	4	4	6	3	4	5	5	6	4
21	2	2	2	1	2	2	2	3	2	3	2	2	1	1	2	2	13	3	2	1	6	3	3	2	5	2	2	6	4	6	1	2	3	6	2	6	1	6	5	6	2	6	6	2	5	6	1	6	6
18	2	1	3	1	2	2	2	3	2	1	1	1	1	1	1	1	7	2	1	7	4	7	4	5	6	4	3	7	6	4	6	6	3	7	5	4	4	4	7	6	5	4	7	1	5	6	5	7	7
20	1	2	3	1	2	2	2	3	2	1	2	2	1	1	1	1	9	2	2	2	6	6	1	5	6	6	3	7	5	4	6	6	6	5	5	5	6	2	4	2	7	3	6	6	6	3	4	6	6
19	2	2	3	1	2	2	2	3	2	2	1	1	1	0	2	0	7	2	2	6	6	5	6	5	7	6	4	7	6	7	4	3	5	4	5	4	3	7	6	5	6	7	7	4	6	6	5	5	7
20	2	2	3	1	2	2	2	3	2	1	0	1	0	0	0	0	2	1	2	2	6	6	5	7	6	2	3	7	3	7	2	2	2	3	5	7	7	6	6	2	1	4	6	2	7	7	6	6	6
19	2	1	2	2	2	2	2	3	2	1	0	1	1	1	2	1	7	2	2	7	4	7	1	4	6	3	2	7	3	6	6	7	6	6	7	6	3	5	6	4	3	6	7	2	5	5	1	6	6
19	2	1	2	2	2	2	2	3	2	1	1	1	1	0	1	1	6	2	2	2	5	6	6	5	2	2	2	6	2	4	5	5	2	4	4	5	2	5	3	5	4	4	3	6	5	3	5	2	5
20	2	3	2	1	2	2	1	1	3	3	3	3	3	3	3	3	21	4	4	6	3	1	2	1	2	4	2	6	5	5	2	2	3	5	3	5	2	6	1	2	6	6	4	2	5	4	3	5	4
20	2	2	1	2	2	2	2	1	3	1	1	1	1	0	0	2	6	2	3	1	6	3	7	1	7	4	1	7	1	7	3	5	1	4	7	7	1	5	1	4	2	4	3	1	1	1	1	4	1
23	1	3	2	1	2	2	1	2	3	1	0	1	0	1	0	1	4	1	2	3	2	5	2	2	6	1	2	6	1	6	1	2	2	6	1	7	2	6	6	7	2	7	6	4	3	4	2	5	5
20	1	2	1	2	2	2	1	2	3	1	1	1	1	1	1	1	7	2	2	5	3	6	1	2	6	6	3	7	5	5	5	6	5	6	5	2	5	6	5	4	1	3	6	6	6	4	4	5	6
19	2	2	1	1	2	2	2	2	3	1	2	2	3	0	3	1	12	3	2	4	4	7	1	7	4	3	3	6	6	4	4	6	4	6	6	5	7	4	6	5	2	7	7	1	2	6	6	7	1
19	2	1	2	1	2	2	2	2	3	1	1	1	1	0	3	1	8	2	1	3	7	6	2	4	6	2	2	7	3	6	5	4	7	5	7	7	6	5	4	4	3	6	6	2	5	5	6	5	7
21	1	4	2	1	2	2	2	2	3	0	0	0	0	0	1	0	1	1	1	5	3	7	1	1	6	4	4	6	3	7	1	4	2	5	4	5	3	5	4	5	4	5	7	3	3	5	3	6	6
20	2	3	2	1	2	2	1	3	3	3	3	3	3	3	3	3	21	4	4	1	6	3	6	6	2	5	4	4	4	4	3	2	2	6	3	3	3	1	2	2	5	3	2	6	6	2	7	2	2
21	1	2	3	1	2	2	1	3	3	1	1	0	0	0	1	1	4	1	1	7	7	6	7	3	7	4	4	7	7	6	3	4	7	7	7	3	5	6	3	5	5	6	4	2	5	6	5	5	6
20	2	3	1	1	2	2	2	3	3	1	1	1	0	0	0	1	4	1	2	7	7	7	7	6	7	2	2	7	7	7	2	6	7	6	7	7	6	7	6	7	7	2	7	6	5	6	6	7	7
22	2	4	1	1	2	2	2	3	3	3	1	1	1	1	3	1	11	3	1	6	6	4	3	2	7	2	3	7	4	3	2	7	7	5	7	6	1	4	1	3	3	7	5	4	7	3	5	5	7
19	2	1	3	1	2	2	2	3	3	0	0	1	2	1	1	0	5	2	1	5	3	6	7	4	3	2	3	6	6	6	4	7	7	6	7	4	2	5	4	5	4	6	4	3	5	6	7	6	6
20	2	1	3	1	2	2	2	3	3	3	3	3	3	3	3	1	19	4	2	2	7	3	7	1	6	7	4	7	7	4	4	3	7	7	1	7	4	6	2	4	7	5	7	7	5	3	1	7	2
19	2	2	1	2	2	2	2	3	3	2	3	3	1	0	1	1	11	3	2	2	7	2	5	4	2	6	1	4	1	4	4	4	7	6	4	7	1	7	4	4	4	1	6	7	1	7	4	6	3
[truncated: 65 more columns]
